# Supplementary material for: The Sleep–Wake Cycle Pattern of a Blind Trail Ultramarathon Runner and His Guide: The World’s First Case
Source: Clocks Sleep. 2025 Apr 15;7(2):20. doi: 10.3390/clockssleep7020020 (PMC12015783; doi:10.3390/clockssleep7020020)
Supplement: Supplementary file 1 [file clockssleep-07-00020-s001.zip]

Archive with 1 entries (1 files):
- clockssleep-3448216-supplementary.pdf
